# Supplementary material for: How to prevent the next Marathon Pharmaceuticals
Source: F1000Res. 2018 Jan 17;7:74. [Version 1] doi: 10.12688/f1000research.13678.1 (PMC5865197; doi:10.12688/f1000research.13678.1)
Supplement: Supplementary file 1 [file f1000research-7-14858-s0000.tgz]

Archive with 1 entries (1 files):
- d54b76f5-e075-499d-83ee-7a69b0fd4c5d.csv
